# Supplementary material for: The Feasibility and User Experience of a Program of Progressive Cued Activity to Promote Functional Upper Limb Activity in the Inpatient Rehabilitation Setting with Follow-Up at Home
Source: Appl Sci (Basel). Author manuscript; Available in PMC 2025 Jul 28. (PMC12302696; doi:10.3390/app15063010)
Supplement: S4. CalculatedSurveys_IPRandHome [file NIHMS2092388-supplement-S4__CalculatedSurveys_IPRandHome.csv]

study_id	elig_moca_total	baseline_fm_h_total	baseline_fm_total	survey_ipr_quest_items___1	survey_ipr_quest_items___2	survey_ipr_quest_items___3	survey_ipr_quest_items___4	survey_ipr_quest_items___5	survey_ipr_quest_items___6	survey_ipr_quest_items___7	survey_ipr_quest_items___8	survey_ipr_quest_items___9	survey_ipr_quest_items___10	survey_ipr_quest_items___11	survey_ipr_quest_items___12	survey_final_quest_items___1	survey_final_quest_items___2	survey_final_quest_items___3	survey_final_quest_items___4	survey_final_quest_items___5	survey_final_quest_items___6	survey_final_quest_items___7	survey_final_quest_items___8	survey_final_quest_items___9	survey_final_quest_items___10	survey_final_quest_items___11	survey_final_quest_items___12	QUEST_IPR_CalcScore	QUEST_Home_CalcScore	SUS_IPR_CalcScore	SUS_Home_CalcScore	IMI_IPR_Interest_CalcScore	IMI_IPR_Effort_CalcScore	IMI_IPR_Value_CalcScore	IMI_IPR_Choice_CalcScore	IMI_IPR_Competence_CalcScore	IMI_IPR_Pressure_CalcScore	IMI_Home_Interest_CalcScore	IMI_Home_Effort_CalcScore	IMI_Home_Value_CalcScore	IMI_Home_Choice_CalcScore	IMI_Home_Competence_CalcScore	IMI_Home_Pressure_CalcScore
W-01	20	5	45	0	1	0	0	0	1	0	1	0	0	0	0	0	0	0	0	0	0	0	0	0	0	0	0	3.916666667	NaN	67.5	NaN	4.857142857	6	4.428571429	6.285714286	4.6	2.8	NaN	NaN	NaN	NaN	NaN	NaN
W-02	27	12	76	0	0	0	1	1	1	0	0	0	0	0	0	0	0	0	1	0	1	0	1	0	0	0	0	4.5	4.916666667	95	97.5	5	5.4	6.857142857	6.714285714	5.5	2.6	4	5.4	6.428571429	5.857142857	5.333333333	2.8
W-03	26	12	31	0	0	0	0	0	1	1	1	0	0	0	0	0	0	1	0	0	1	0	0	0	0	1	0	4.666666667	4.75	92.5	85	4.714285714	5	6.714285714	6.142857143	5.666666667	2.6	4.714285714	5.6	6.428571429	5.714285714	5.833333333	3
W-05	20	12	77	0	0	1	0	0	0	0	1	1	0	0	0	0	0	0	0	1	1	0	0	1	0	0	0	5	5	92.5	85	6.571428571	7	7	6.142857143	7	4	6.142857143	4.4	7	7	7	4.2
W-06	17	12	23	0	0	1	1	0	1	0	0	0	0	0	0	0	0	0	0	0	0	1	0	0	0	0	0	5	5	92.5	50	7	5.2	7	7	7	2.2	5	4	7	2.714285714	6	4.6
W-08	25	12	44	0	0	0	0	0	1	0	0	0	1	0	1	0	0	0	0	0	1	1	1	0	0	0	0	4.666666667	5	75	80	3.857142857	6	5.571428571	4.571428571	5.5	2.8	5.142857143	4.6	5.857142857	4.571428571	5.833333333	2.8
W-09	30	12	73	0	0	0	0	0	1	1	0	0	0	1	0	0	0	0	0	0	1	1	1	0	0	0	0	4.416666667	3.916666667	75	80	3.857142857	5.4	5.285714286	6.571428571	5.333333333	2.6	3.571428571	3.8	4.142857143	4.333333333	3.333333333	3.8
W-10	29	12	78	0	0	0	0	0	1	0	1	0	0	0	1	0	0	0	0	0	1	0	1	0	0	1	0	5	5	97.5	100	6.285714286	6.6	7	6.857142857	7	2.2	6.857142857	6.4	7	7	6.666666667	2.4
W-11	27	12	14	0	0	0	0	0	1	1	0	0	0	1	0	0	0	0	0	0	1	1	0	0	0	0	1	4	4	87.5	85	4.285714286	7	7	4	5.833333333	1.4	4.571428571	6.4	6.142857143	6	6	2.8
W-13	26	6	10	0	0	0	0	0	1	1	0	1	0	0	0	0	0	0	0	0	0	1	0	1	0	0	1	4.636363636	4.1	87.5	87.5	3.857142857	6.6	6.571428571	7	5	2	4.5	6.4	6.714285714	6	2.333333333	4
W-16	24	12	14	0	0	0	0	1	0	0	1	0	0	1	0	0	0	0	0	0	0	0	0	0	0	0	0	3.833333333	NaN	80	NaN	4	1.4	6.428571429	6.714285714	6.5	4	NaN	NaN	NaN	NaN	NaN	NaN
W-17	22	12	78	0	0	0	1	0	0	1	0	1	0	0	0	0	0	0	0	0	0	0	0	0	0	0	0	4.5	NaN	65	NaN	5.857142857	6.6	6.714285714	6.142857143	7	1.6	NaN	NaN	NaN	NaN	NaN	NaN
W-18	30	10	73	0	0	0	1	1	0	1	0	0	0	0	0	0	0	0	0	1	1	0	1	0	0	0	0	4.833333333	5	100	100	5.714285714	7	7	6.571428571	7	3.4	4.5	7	7	7	4.6	3.6
W-20	30	12	75	0	0	0	0	0	1	1	0	0	0	1	0	0	0	0	0	0	1	0	0	1	0	1	0	4.416666667	4.583333333	75	62.5	5.142857143	5.4	6.714285714	6	5	4.2	4.142857143	6.2	6.428571429	5.714285714	5.5	3
W-22	30	12	78	0	0	0	0	0	1	1	1	0	0	0	0	0	1	0	0	0	1	1	0	0	0	0	0	5	4.75	92.5	95	5	4.6	5.571428571	7	5.666666667	2.4	4.857142857	4.6	6	7	7	2.2
W-23	22	12	72	0	0	1	1	0	0	0	0	1	0	0	0	0	0	0	1	1	0	0	0	1	0	0	0	5	4.916666667	75	72.5	6.142857143	7	7	6.714285714	6.833333333	3.4	6.571428571	6.2	7	5.714285714	6.333333333	2.6
W-26	29	12	78	0	0	0	0	0	1	1	1	0	0	0	0	0	0	0	0	0	1	1	0	0	1	0	0	3.833333333	3.916666667	75	75	2.857142857	3.4	3.857142857	4	5.166666667	3.8	3.142857143	3.8	4.714285714	3.428571429	5.5	3
W-27	29	12	78	0	0	0	0	0	1	1	1	0	0	0	0	0	0	0	0	1	0	1	0	0	0	0	1	4	4.5	85	95	4.428571429	3.2	5.714285714	5.571428571	3.8	1.2	5.714285714	4.4	5.857142857	4.857142857	6.166666667	2.4
W-28	29	12	17	0	0	0	0	0	0	1	1	0	0	1	0	0	0	0	1	0	1	1	0	0	0	0	0	3.333333333	3.666666667	50	90	2.714285714	4	4.571428571	6.714285714	3.833333333	4.4	4.142857143	4.4	3.428571429	4.571428571	4.166666667	2.6
W-30	20	12	74	0	0	0	0	0	1	0	0	1	0	0	1	0	0	0	0	0	0	0	1	0	0	1	1	5	4.916666667	95	100	6.428571429	7	7	5.857142857	6.666666667	1.4	6	4.6	7	6	6.5	2
W-31	26	12	78	0	0	0	0	0	1	1	0	1	0	0	0	0	0	0	0	0	0	0	0	0	0	0	0	5	NaN	50	NaN	5.857142857	4.2	6.714285714	5.857142857	5.666666667	4.4	NaN	NaN	NaN	NaN	NaN	NaN
W-32	26	12	77	0	0	0	0	0	1	0	1	0	0	1	0	0	0	0	0	0	1	0	1	0	0	1	0	4.666666667	3.166666667	85	47.5	3.857142857	5.6	5.857142857	3.714285714	6.5	3.8	3.714285714	3	3.714285714	5	2.666666667	3.8
W-34	16	12	68	0	0	0	0	0	0	0	0	0	0	0	0	0	0	0	0	0	0	0	0	0	0	0	0	5	NaN	70	NaN	7	5.8	6.142857143	6.142857143	6	1	NaN	NaN	NaN	NaN	NaN	NaN
W-36	25	12	73	0	0	0	1	0	0	1	0	1	0	0	0	0	1	0	1	0	0	0	0	0	0	0	1	4.916666667	5	77.5	95	4.857142857	6.4	7	6.428571429	5	3.6	5.428571429	5.8	6.571428571	7	6.666666667	3.4
W-37	30	12	77	0	1	0	0	0	1	0	0	1	0	0	0	1	1	1	0	0	0	0	0	0	0	0	0	4.25	4.75	57.5	67.5	3.714285714	4.4	4.857142857	5.857142857	5.666666667	2.6	5.142857143	4.4	6.571428571	5.142857143	5.166666667	4.2
W-38	30	12	70	0	0	0	0	0	1	1	0	0	0	1	0	0	0	0	0	0	0	0	0	0	0	0	0	4.666666667	NaN	77.5	NaN	3	7	6.142857143	5.857142857	6.166666667	2.2	NaN	NaN	NaN	NaN	NaN	NaN
W-39	23	12	23	0	0	0	0	0	1	1	0	0	0	1	0	0	0	0	0	0	0	1	1	0	0	1	0	4.083333333	3.916666667	65	85	3	4	5.857142857	5	4	2.4	1.857142857	4.4	4.428571429	3.428571429	3.666666667	2.8
W-40	30	12	39	0	0	0	1	0	0	1	1	0	0	0	0	0	1	0	0	0	1	0	1	0	0	0	0	4.916666667	4.916666667	90	80	6.714285714	6.4	7	7	6.5	2.2	7	7	7	7	6	2.2
W-41	29	12	78	1	0	0	0	0	1	0	0	0	0	1	0	0	0	0	0	0	0	0	0	0	0	0	0	4.5	NaN	77.5	NaN	3	5.6	6.142857143	5.285714286	7	3.8	NaN	NaN	NaN	NaN	NaN	NaN
W-42	30	12	22	0	0	0	1	1	0	1	0	0	0	0	0	0	1	0	0	1	0	0	0	0	0	1	0	4.083333333	4.916666667	97.22222222	100	6.142857143	3	7	7	6.666666667	3.4	7	2.2	7	6.142857143	7	3.4
