# Supplementary material for: The Feasibility and User Experience of a Program of Progressive Cued Activity to Promote Functional Upper Limb Activity in the Inpatient Rehabilitation Setting with Follow-Up at Home
Source: Appl Sci (Basel). Author manuscript; Available in PMC 2025 Jul 28. (PMC12302696; doi:10.3390/app15063010)
Supplement: S4. ForwardResponses_ByParticipant [file NIHMS2092388-supplement-S4__ForwardResponses_ByParticipant.csv]

Subject	GroupCount	mean_ForwardResponsesMatrix1	mean_ForwardResponsesMatrix2	mean_ForwardResponsesMatrix3	mean_ForwardResponsesMatrix4	mean_ForwardResponsesMatrix5	mean_ForwardResponsesMatrix6	mean_ForwardResponsesMatrix7	mean_ForwardResponsesMatrix8	mean_ForwardResponsesMatrix9	mean_ForwardResponsesMatrix10	mean_ForwardResponsesMatrix11	mean_ForwardResponsesMatrix12	mean_ForwardResponsesMatrix13	mean_ForwardResponsesMatrix14	mean_ForwardResponsesMatrix15	mean_ForwardResponsesMatrix16	mean_ForwardResponsesMatrix17	mean_ForwardResponsesMatrix18	mean_ForwardResponsesMatrix19	mean_ForwardResponsesMatrix20	mean_ForwardResponsesMatrix21	mean_ForwardResponsesMatrix22	mean_ForwardResponsesMatrix23	mean_ForwardResponsesMatrix24	mean_ForwardResponsesMatrix25	mean_ForwardResponsesMatrix26	mean_ForwardResponsesMatrix27	mean_ForwardResponsesMatrix28	mean_ForwardResponsesMatrix29	mean_ForwardResponsesMatrix30	mean_ForwardResponsesMatrix31	mean_ForwardResponsesMatrix32	mean_ForwardResponsesMatrix33	mean_ForwardResponsesMatrix34	mean_ForwardResponsesMatrix35	mean_ForwardResponsesMatrix36	mean_ForwardResponsesMatrix37	mean_ForwardResponsesMatrix38	mean_ForwardResponsesMatrix39	mean_ForwardResponsesMatrix40	mean_ForwardResponsesMatrix41	mean_ForwardResponsesMatrix42	mean_ForwardResponsesMatrix43	mean_ForwardResponsesMatrix44	mean_ForwardResponsesMatrix45	mean_ForwardResponsesMatrix46	mean_ForwardResponsesMatrix47	mean_ForwardResponsesMatrix48
W-01	5	0.6	0.8	0.6	0.8	1	1	0.8	0.8	0.8	0.8	0.8	0.8	0.8	0.6	0.8	0.8	0.6	0.4	0.4	0.6	1	1	0.8	0.8	0.6	0.8	0.8	0.2	1	1	0.8	0.8	0.8	0.8	0.8	0.8	0.8	0.8	0.6	0.6	0.6	0.8	0.6	0.8	0.4	0.6	0.8	0.4
W-02	4	1	1	1	0.75	0.75	0.75	0.75	0.75	0.75	0.75	0.75	0.75	1	1	1	0.75	0.75	0.75	0.75	0.75	0.75	1	1	0.75	0.5	0.75	0.75	0.75	0.75	0.75	1	1	1	1	1	1	1	1	1	1	1	1	1	1	1	1	1	1
W-03	9	0.666666666666667	0.888888888888889	1	0.888888888888889	0.888888888888889	0.888888888888889	0.777777777777778	0.777777777777778	1	0.888888888888889	0.777777777777778	0.888888888888889	0.888888888888889	1	0.888888888888889	0.777777777777778	0.666666666666667	0.888888888888889	0.888888888888889	0.777777777777778	0.777777777777778	0.555555555555556	0.777777777777778	0.888888888888889	0.666666666666667	0.555555555555556	1	0.666666666666667	0.888888888888889	0.666666666666667	0.666666666666667	0.666666666666667	0.555555555555556	0.777777777777778	0.777777777777778	0.555555555555556	0.666666666666667	0.555555555555556	0.888888888888889	0.666666666666667	0.888888888888889	0.666666666666667	0.888888888888889	0.666666666666667	0.555555555555556	0.777777777777778	0.777777777777778	0.666666666666667
W-05	7	0.857142857142857	0.857142857142857	0.714285714285714	0.571428571428571	0.571428571428571	0.714285714285714	0.714285714285714	0.714285714285714	0.571428571428571	0.857142857142857	0.714285714285714	0.714285714285714	0.857142857142857	0.857142857142857	0.714285714285714	0.857142857142857	1	0.714285714285714	1	1	0.714285714285714	0.428571428571429	0.714285714285714	0.857142857142857	0.714285714285714	0.714285714285714	0.571428571428571	0.571428571428571	0.857142857142857	0.714285714285714	0.857142857142857	0.857142857142857	0.857142857142857	0.714285714285714	0.571428571428571	0.714285714285714	0.857142857142857	0.571428571428571	0.714285714285714	0.714285714285714	0.571428571428571	0.714285714285714	0.714285714285714	0.857142857142857	0.428571428571429	0.428571428571429	0.428571428571429	0.714285714285714
W-06	5	1	1	1	1	1	0.8	1	1	1	0.8	1	1	0.8	1	1	0.8	0.8	1	0.8	0.6	1	1	0.8	1	0.8	1	0.4	0.8	1	1	0.8	1	1	0.8	0.8	1	0.8	1	0.8	1	0.8	0.8	0.8	0.8	1	0.8	0.8	1
W-08	12	1	0.75	0.75	0.75	0.666666666666667	0.75	0.75	0.666666666666667	0.666666666666667	0.583333333333333	0.75	0.75	0.416666666666667	0.666666666666667	0.833333333333333	0.666666666666667	0.5	0.583333333333333	0.666666666666667	0.583333333333333	0.833333333333333	0.75	0.666666666666667	0.5	0.583333333333333	0.5	0.666666666666667	0.583333333333333	0.75	0.833333333333333	0.583333333333333	0.666666666666667	0.666666666666667	0.666666666666667	0.666666666666667	0.666666666666667	0.583333333333333	0.75	0.416666666666667	0.75	0.583333333333333	0.666666666666667	0.666666666666667	0.666666666666667	0.583333333333333	0.5	0.833333333333333	0.5
W-09	5	1	1	1	0.8	0.8	1	1	1	0.6	1	1	1	1	1	1	1	1	1	1	1	0.8	1	1	0.8	0.8	1	1	1	1	0.8	0.8	0.8	1	0.8	1	1	1	1	1	1	1	1	1	0.6	1	1	1	0.8
W-10	4	1	1	1	1	1	1	1	1	1	1	0.75	1	1	1	1	1	0.75	0.75	1	1	0.75	0.75	0.75	1	0.75	1	1	1	1	1	1	1	1	1	1	1	1	1	1	1	1	1	1	1	1	1	1	1
W-11	5	0.4	0.6	0.4	0.6	0.8	0.8	0.6	0.8	0.6	0.8	0.4	0.6	0.6	0.4	0.4	0.6	0.4	0.6	0.6	0.4	0.6	0.6	0.4	0.6	0.4	0.6	0.4	0.2	0.6	0.6	0.8	0.4	0.8	0.6	0.6	0.6	0.4	0.6	0.8	0.8	0.6	0.6	0.6	0.6	0.6	0.6	0.6	0.4
W-13	8	0.5	0.75	0.75	0.625	0.75	0.75	0.75	0.625	0.75	1	0.75	0.875	0.875	0.875	0.75	0.875	0.75	0.875	0.75	0.875	0.75	0.75	0.625	0.75	0.75	0.75	0.5	0.75	0.625	0.75	0.5	0.5	0.625	0.875	0.625	0.75	0.5	0.375	0.5	0.75	0.5	0.75	0.5	0.625	0.5	0.5	0.625	0.75
W-16	2	1	1	1	0	0.5	0.5	0.5	1	1	0.5	0.5	0.5	0.5	0.5	0	1	1	0.5	0	0.5	1	0.5	0.5	0.5	0.5	0.5	1	0.5	1	1	1	0.5	1	0.5	0.5	1	0.5	0.5	0.5	0.5	0.5	0.5	0.5	0.5	0.5	0.5	0.5	0.5
W-17	4	0.25	1	1	1	0.75	1	0.75	1	0.75	1	0.75	0.5	0.75	1	1	1	0.5	1	0.75	0.75	1	0.75	0.5	0.5	0.5	0.5	0.75	0.75	0.5	0.5	0	0.5	0	0	0.25	0	0.25	0.25	0	0.5	0.5	0.75	0.5	0	0.5	1	0.25	0.25
W-18	5	0.8	0.6	1	1	0.6	1	0.8	0.8	0.8	0.8	1	0.8	0.6	1	0.8	1	0.8	1	0.8	1	1	1	0.8	0.6	0.8	1	1	1	1	0.8	0.8	1	1	1	1	1	0.8	1	1	1	1	0.8	1	1	0.8	1	1	1
W-20	7	0.857142857142857	1	0.571428571428571	0.714285714285714	0.571428571428571	0.857142857142857	0.428571428571429	0.428571428571429	0.571428571428571	0.714285714285714	0.857142857142857	0.714285714285714	0.571428571428571	0.571428571428571	0.857142857142857	0.428571428571429	0.571428571428571	0.285714285714286	0.571428571428571	0.571428571428571	0.714285714285714	0.714285714285714	0.571428571428571	0.714285714285714	0.571428571428571	0.571428571428571	0.428571428571429	0.142857142857143	0.714285714285714	0.571428571428571	0.571428571428571	0.142857142857143	0.714285714285714	0.285714285714286	0.571428571428571	0.714285714285714	0.714285714285714	0.428571428571429	0.571428571428571	0.857142857142857	0.857142857142857	0.428571428571429	0.571428571428571	0.857142857142857	0.857142857142857	0.714285714285714	1	0.714285714285714
W-22	4	1	1	1	1	1	1	1	1	1	1	1	1	1	1	1	1	1	1	1	1	1	1	1	1	1	1	1	1	1	1	1	1	1	1	1	1	1	1	1	1	1	1	1	1	1	1	1	1
W-23	3	1	1	1	1	1	0.666666666666667	1	1	0.666666666666667	1	0.666666666666667	1	0.666666666666667	1	0.666666666666667	0.666666666666667	0.666666666666667	0.666666666666667	0.666666666666667	0.666666666666667	0.666666666666667	0.666666666666667	0.666666666666667	1	1	0.666666666666667	1	0.666666666666667	1	0.333333333333333	1	0.666666666666667	0.666666666666667	0.666666666666667	0.666666666666667	0.333333333333333	0.666666666666667	0.333333333333333	0.333333333333333	1	1	0.333333333333333	0.666666666666667	0.666666666666667	0.333333333333333	0.333333333333333	0.333333333333333	0
W-26	4	0.75	0.75	1	0.75	0.75	0.75	0.75	0.75	0.75	0.75	0.75	0.75	0.75	0.5	0.75	1	1	1	1	1	1	1	1	1	1	1	1	1	1	0.75	1	1	1	1	1	1	1	1	1	1	0.75	1	0.75	1	1	1	1	1
W-27	4	1	1	1	1	1	1	1	1	1	1	1	1	1	1	1	1	1	1	1	1	1	1	1	1	1	1	1	1	1	1	1	1	1	1	1	1	1	1	1	1	1	1	1	1	1	1	1	1
W-28	6	0.666666666666667	0.166666666666667	0.333333333333333	0.5	0.333333333333333	0.5	0.5	0.833333333333333	0.666666666666667	0.833333333333333	0.833333333333333	0.666666666666667	0.666666666666667	0.666666666666667	0.666666666666667	0.833333333333333	0.833333333333333	0.666666666666667	0.666666666666667	0.5	0.666666666666667	0.666666666666667	0.666666666666667	0.666666666666667	0.833333333333333	0.833333333333333	0.833333333333333	0.833333333333333	1	0.833333333333333	1	0.833333333333333	1	1	1	1	0.5	0.666666666666667	0.666666666666667	0.666666666666667	0.666666666666667	0.666666666666667	0.666666666666667	1	0.666666666666667	0.333333333333333	0.666666666666667	0.5
W-30	6	0.166666666666667	0.5	0.333333333333333	0	0.166666666666667	0.5	0.5	0.333333333333333	0.666666666666667	0.333333333333333	0.5	0.333333333333333	0.333333333333333	0.166666666666667	0.5	0.5	0.333333333333333	0.5	0.5	0.5	0.5	0.666666666666667	0.5	0.666666666666667	0.166666666666667	0.333333333333333	0.666666666666667	0.333333333333333	0.333333333333333	0.333333333333333	0.333333333333333	0.5	0.5	0.333333333333333	0.5	0.166666666666667	0.5	0.666666666666667	0.333333333333333	0.166666666666667	0.333333333333333	0.333333333333333	0.166666666666667	0.833333333333333	0.333333333333333	0	0.333333333333333	0.5
W-32	3	1	1	1	0.666666666666667	1	1	1	1	1	1	1	0.666666666666667	1	1	1	1	1	0.666666666666667	1	1	1	1	1	1	1	1	0.666666666666667	1	1	1	1	1	1	1	1	1	1	1	1	1	1	1	1	1	1	0.666666666666667	1	1
W-34	4	0.25	0.25	0.5	0.25	0.25	0.5	0.25	0.25	0.5	0.25	0.25	0	0.5	0.5	0.25	0	0	0.75	0.25	0.25	0	0.5	0	0.25	0.75	0.5	0.5	0.25	0.5	0.5	0.25	0	0.5	0.25	0.25	0	0	0	0.25	0.25	0.5	0.25	0.25	0.25	0.5	0.5	0	0.25
W-36	4	1	1	1	1	1	1	0.75	0.75	1	1	0.75	0.75	0.75	0.75	0.75	0.75	1	1	0.5	0.75	1	1	0.75	1	1	1	1	1	1	1	0.75	0.75	0.5	1	1	1	1	0.75	1	1	0.75	0.5	0.75	0.5	0.75	0.5	0.75	0.5
W-37	5	1	1	1	1	1	1	1	1	0.8	1	1	1	1	0.8	1	1	0.8	1	1	1	1	0.8	0.6	1	0.8	0.8	1	1	1	1	1	1	0.8	0.8	1	0.8	0.8	1	1	0.8	0.8	1	0.6	1	1	0.8	1	0.8
W-38	3	1	1	1	1	1	1	1	1	1	0.666666666666667	1	0.666666666666667	0.666666666666667	1	1	0.666666666666667	0.666666666666667	1	0.666666666666667	1	1	0.666666666666667	1	0.666666666666667	0.666666666666667	0.666666666666667	0.666666666666667	0.333333333333333	1	0.666666666666667	1	0.666666666666667	1	0.666666666666667	0.666666666666667	1	1	1	0.666666666666667	0.333333333333333	1	1	1	0.333333333333333	0.666666666666667	1	0.666666666666667	0.333333333333333
W-39	1	0	0	0	0	0	0	0	0	0	0	0	0	0	0	0	0	0	0	0	0	0	0	0	0	0	0	0	0	0	0	0	0	0	0	0	0	0	0	0	0	0	0	0	0	0	0	0	0
W-40	2	0.5	0.5	0.5	1	1	1	1	0.5	0.5	0.5	0.5	0.5	0.5	0.5	0.5	0.5	0.5	0.5	0.5	0.5	1	1	0.5	0.5	0.5	0.5	0.5	0.5	0.5	0.5	0.5	0.5	0.5	0.5	0.5	0.5	0.5	0.5	0.5	1	1	0.5	0.5	0.5	0.5	0.5	0.5	0.5
W-41	2	1	1	1	1	1	1	1	1	1	1	1	1	1	1	1	1	1	1	1	1	1	1	1	1	1	1	1	1	1	1	1	1	1	1	1	1	1	1	1	1	1	1	1	1	1	1	1	1
W-42	4	0.5	0.5	0.5	0.5	0.5	0.5	0.5	0.5	0.5	0.5	0.5	0.5	0.5	0.75	0.5	0.75	0.75	0.75	0.75	0.75	0.75	0.75	0.75	0.75	0.75	0.75	0.75	0.5	0.75	0.5	0.75	0.75	0.75	0.5	0.75	0.75	0.75	0.75	0.75	0.75	0.75	0.75	0.75	0.75	0.5	0.75	0.75	0.75
[truncated: 131 more columns]
