# Supplementary material for: The Feasibility and User Experience of a Program of Progressive Cued Activity to Promote Functional Upper Limb Activity in the Inpatient Rehabilitation Setting with Follow-Up at Home
Source: Appl Sci (Basel). Author manuscript; Available in PMC 2025 Jul 28. (PMC12302696; doi:10.3390/app15063010)
Supplement: S4. BackwardResponses_ByParticipant [file NIHMS2092388-supplement-S4__BackwardResponses_ByParticipant.csv]

Subject	GroupCount	mean_BackwardResponsesMatrix1	mean_BackwardResponsesMatrix2	mean_BackwardResponsesMatrix3	mean_BackwardResponsesMatrix4	mean_BackwardResponsesMatrix5	mean_BackwardResponsesMatrix6	mean_BackwardResponsesMatrix7	mean_BackwardResponsesMatrix8	mean_BackwardResponsesMatrix9	mean_BackwardResponsesMatrix10	mean_BackwardResponsesMatrix11	mean_BackwardResponsesMatrix12	mean_BackwardResponsesMatrix13	mean_BackwardResponsesMatrix14	mean_BackwardResponsesMatrix15	mean_BackwardResponsesMatrix16	mean_BackwardResponsesMatrix17	mean_BackwardResponsesMatrix18	mean_BackwardResponsesMatrix19	mean_BackwardResponsesMatrix20	mean_BackwardResponsesMatrix21	mean_BackwardResponsesMatrix22	mean_BackwardResponsesMatrix23	mean_BackwardResponsesMatrix24	mean_BackwardResponsesMatrix25	mean_BackwardResponsesMatrix26	mean_BackwardResponsesMatrix27	mean_BackwardResponsesMatrix28	mean_BackwardResponsesMatrix29	mean_BackwardResponsesMatrix30	mean_BackwardResponsesMatrix31	mean_BackwardResponsesMatrix32	mean_BackwardResponsesMatrix33	mean_BackwardResponsesMatrix34	mean_BackwardResponsesMatrix35	mean_BackwardResponsesMatrix36	mean_BackwardResponsesMatrix37	mean_BackwardResponsesMatrix38	mean_BackwardResponsesMatrix39	mean_BackwardResponsesMatrix40	mean_BackwardResponsesMatrix41	mean_BackwardResponsesMatrix42	mean_BackwardResponsesMatrix43	mean_BackwardResponsesMatrix44	mean_BackwardResponsesMatrix45	mean_BackwardResponsesMatrix46	mean_BackwardResponsesMatrix47	mean_BackwardResponsesMatrix48
W-01	5	0.2	0.2	0.2	0.2	0.4	0.2	0.2	0.2	0	0	0.2	0	0.2	0.4	0	0.2	0	0.2	0	0	0.4	0.4	0.2	0.2	0.6	0.6	0.6	0.4	0.4	0.4	0.4	0.2	0.8	0.6	0.4	0.4	0.2	0.4	0.4	0.8	0.4	0.2	0.4	0.4	0.4	0.6	0.8	0.6
W-02	4	0.75	0.75	0.5	0.25	0.25	0.25	0.5	0.5	0.5	0.25	0	0.5	0.5	0.25	0.25	0.75	0.5	0.25	0.5	0.25	0.25	0	0.25	0.5	0	0.5	0.25	0.5	0.25	0.5	0.25	0.5	0.25	1	0.75	1	0.75	0.5	0.5	1	0.25	0.75	0.5	0.75	0.5	0.75	0.25	0.5
W-03	9	0.111111111111111	0.222222222222222	0.111111111111111	0.111111111111111	0	0	0	0	0.111111111111111	0.222222222222222	0	0.111111111111111	0	0.111111111111111	0	0	0.111111111111111	0.111111111111111	0.111111111111111	0.111111111111111	0	0.111111111111111	0	0	0	0	0.111111111111111	0	0	0.111111111111111	0.111111111111111	0.111111111111111	0.111111111111111	0.222222222222222	0.222222222222222	0	0.111111111111111	0.111111111111111	0.111111111111111	0	0	0	0.111111111111111	0.111111111111111	0	0	0.111111111111111	0
W-05	7	0.571428571428571	0.428571428571429	0	0.428571428571429	0.285714285714286	0.428571428571429	0.428571428571429	1	0.428571428571429	0.571428571428571	0.571428571428571	0.428571428571429	0.285714285714286	0.285714285714286	0.285714285714286	0.571428571428571	0.714285714285714	0.571428571428571	0.428571428571429	0.571428571428571	0.571428571428571	0.428571428571429	0.428571428571429	0.571428571428571	0.285714285714286	0.428571428571429	0.428571428571429	0.571428571428571	0.428571428571429	0.571428571428571	0.714285714285714	0.714285714285714	0.714285714285714	0.428571428571429	0.571428571428571	0.714285714285714	0.714285714285714	0.285714285714286	0.285714285714286	0.428571428571429	0.428571428571429	0.714285714285714	0.428571428571429	0.428571428571429	0.571428571428571	0.285714285714286	0.428571428571429	0.428571428571429
W-06	5	0.6	0.2	0.2	0	0	0.2	0.4	0.4	0.2	0	0.2	0	0.4	0	0.2	0	0	0.2	0	0.2	0.2	0.4	0	0	0.4	0.2	0	0.2	0.2	0.2	0.2	0.4	0.2	0.6	0	0	0.4	0.4	0.2	0.4	0.2	0.4	0	0.2	0.4	0.2	0.2	0.4
W-08	12	0.416666666666667	0.166666666666667	0.166666666666667	0.166666666666667	0.333333333333333	0.25	0.416666666666667	0	0.0833333333333333	0.0833333333333333	0.166666666666667	0.166666666666667	0.25	0.0833333333333333	0.25	0.416666666666667	0.333333333333333	0.0833333333333333	0.333333333333333	0.166666666666667	0.333333333333333	0.166666666666667	0.25	0.333333333333333	0.25	0.333333333333333	0.25	0.166666666666667	0.25	0.166666666666667	0.166666666666667	0	0.166666666666667	0.0833333333333333	0.0833333333333333	0.0833333333333333	0.166666666666667	0.166666666666667	0.333333333333333	0.166666666666667	0.166666666666667	0.0833333333333333	0.25	0.166666666666667	0.25	0.0833333333333333	0.0833333333333333	0.0833333333333333
W-09	5	0.6	0.4	0.2	0.4	0.6	0.2	0.4	0.6	0.6	0.6	1	0.8	0.8	0.8	0.6	1	0.4	0.6	0.6	0.4	0.4	0.6	0.8	0.6	0.6	0.4	0.6	0.8	0.6	0.2	0.6	0.6	1	0.4	0.6	0.2	0.4	0.4	0	0	0.2	0.4	0.2	0.4	0.6	0.2	0.4	0.6
W-10	4	0.5	0.75	0.5	0.25	0.25	0	0	0.5	0.5	0.25	0.75	0	0.25	0.25	0.25	0.25	0	0.25	0.5	0.5	0.5	0.25	0.25	0.25	0.25	0.75	0.25	0.5	0	0.25	0	0.5	0	0	0.25	0.25	0	0.25	0	0.5	0.25	0.25	0.5	0.25	0.5	0.25	0.5	0.5
W-11	5	0.2	0	0	0	0.2	0.2	0.2	0.4	0	0.2	0	0	0.2	0.2	0.2	0.2	0.2	0.2	0	0.2	0.2	0	0	0.2	0	0	0.2	0	0	0.2	0.2	0	0.2	0.2	0.2	0.4	0.2	0.2	0	0.2	0	0	0	0	0	0	0	0
W-13	8	0.125	0	0	0	0.25	0.375	0.5	0	0.125	0.25	0.125	0.125	0	0.125	0.125	0.25	0.375	0.25	0	0.125	0	0	0.125	0.125	0.125	0	0.125	0.125	0.125	0.125	0	0	0	0.25	0	0	0	0.125	0	0.25	0	0.125	0.25	0	0.125	0.25	0	0
W-16	2	0.5	0.5	0.5	0.5	0.5	0.5	0	1	0.5	0.5	0.5	0.5	0.5	0	0.5	0.5	0.5	0.5	0	0.5	0.5	0.5	0	0.5	0	0	0	0	0.5	0	0.5	0	0.5	0.5	0.5	0.5	0	0.5	0.5	0.5	0.5	0.5	0.5	0.5	0	0.5	0	0.5
W-17	4	0.5	0.5	0.75	0.25	0.5	0.25	0.5	0.5	0.5	0.5	0.5	0.25	0.25	0.5	0.5	0.5	0.5	0.5	0.25	0.25	0	0.25	0.5	0.25	0.25	0.25	0.25	0.25	0.5	0	0	0.25	0	0	0.25	0	0.25	0.25	0.25	0.25	0.25	0.25	0.5	0.25	0.25	0.5	0.25	0.25
W-18	5	0.6	0.4	0.4	0.6	0.8	0.2	0.4	0.4	0.6	0.4	0.6	0.4	0.6	0.4	0.6	0.4	0.4	0.4	0.8	0.4	0.8	0.8	0.4	0.4	0.4	0.6	0.8	0.6	0.6	1	0.6	0.6	0.6	0.6	0.6	0.8	0.4	0.6	0.2	0.4	0.6	1	0.8	0.6	0.8	0.6	0.6	0.4
W-20	7	0.714285714285714	0.857142857142857	0.428571428571429	0.428571428571429	0.857142857142857	0.714285714285714	0.428571428571429	0.714285714285714	0.714285714285714	0.714285714285714	0.714285714285714	1	0.857142857142857	0.714285714285714	0.714285714285714	0.571428571428571	0.571428571428571	0.142857142857143	0.571428571428571	0.428571428571429	0.571428571428571	0.714285714285714	0.571428571428571	0.714285714285714	0.571428571428571	0.428571428571429	0.428571428571429	0.285714285714286	0.714285714285714	0.428571428571429	0.571428571428571	0.571428571428571	0.714285714285714	0.714285714285714	0.714285714285714	0.857142857142857	0.285714285714286	0.571428571428571	0.428571428571429	0.857142857142857	0.428571428571429	0.714285714285714	1	0.428571428571429	0.857142857142857	0.714285714285714	0.857142857142857	0.428571428571429
W-22	4	0.75	0.5	0.25	0.5	0.25	0.75	0.5	0.5	0	0.25	0.5	0.5	0.5	0.5	0.5	0.25	0.5	0.75	0	0.5	0.75	0.25	0.75	0.5	0.25	0.25	0.5	0.25	0.5	0.25	0.25	0.5	0.75	0.75	0.25	0.25	0.75	1	0.75	0.75	0.75	1	1	0.75	1	0.75	0.75	0.5
W-23	3	0.666666666666667	0.666666666666667	0.666666666666667	0	0.666666666666667	0.333333333333333	0.333333333333333	0	0.666666666666667	0.666666666666667	0.333333333333333	0.333333333333333	0.333333333333333	0.333333333333333	0.333333333333333	0	0.333333333333333	0.666666666666667	0.333333333333333	0	0.333333333333333	0	0	0	0.333333333333333	0.333333333333333	0.333333333333333	0.333333333333333	0	0	0.333333333333333	0.333333333333333	0.333333333333333	0.333333333333333	0.333333333333333	0	0.666666666666667	0	0	0.666666666666667	0.666666666666667	0.666666666666667	0.333333333333333	0.333333333333333	0	0.333333333333333	0.333333333333333	0
W-26	4	0.5	0.25	0.75	0.25	0.75	0.75	0.75	0.75	0.25	0.5	0.5	0.5	0.5	0	0.75	0.25	0.75	0.5	0.5	0.5	0.5	0.5	0.75	0.5	0.75	0.5	0.5	0.25	0.25	0.25	0	0.75	0	0.5	0	0.25	0.25	0.5	0.25	0.25	0	0.25	0.25	0.25	0.25	0.25	0.75	0.25
W-27	4	0.25	0.25	0	0.25	0.25	0	0.25	0	0	0.25	0.25	0.25	0.5	0	0.25	0	0	0	0	0.25	0.25	0.5	0.5	0.5	0.25	0.25	0.5	0.25	0.25	0.25	0.25	0.5	0.5	0.25	0.5	0	0	0.5	0	0.5	0.25	0	0.25	0.25	0.25	0.5	0.5	0.25
W-28	6	0.166666666666667	0.166666666666667	0.166666666666667	0.333333333333333	0.166666666666667	0.5	0.5	0.666666666666667	0.5	0.833333333333333	0.833333333333333	0.666666666666667	0.333333333333333	0.666666666666667	0.333333333333333	0.5	0.5	0.333333333333333	0.833333333333333	0.333333333333333	0.333333333333333	0.666666666666667	0.5	0.5	0.5	0.166666666666667	0.166666666666667	0.5	1	0.5	0.5	0.666666666666667	0.5	0.833333333333333	0.666666666666667	0.833333333333333	0.333333333333333	0.5	0.333333333333333	0.5	0.666666666666667	0.333333333333333	0.166666666666667	0.5	0.333333333333333	0.333333333333333	0.5	0.333333333333333
W-30	6	0	0.333333333333333	0	0	0.166666666666667	0.166666666666667	0.166666666666667	0.333333333333333	0.333333333333333	0	0.333333333333333	0.166666666666667	0	0	0.333333333333333	0.166666666666667	0.166666666666667	0.166666666666667	0.166666666666667	0.166666666666667	0	0.166666666666667	0.166666666666667	0.333333333333333	0.166666666666667	0	0	0	0.166666666666667	0.333333333333333	0	0	0.166666666666667	0.166666666666667	0.333333333333333	0.166666666666667	0	0.333333333333333	0	0	0.333333333333333	0.333333333333333	0.333333333333333	0.333333333333333	0.333333333333333	0	0	0.5
W-32	3	0	0.666666666666667	0.333333333333333	0.333333333333333	0	0.333333333333333	0.333333333333333	0.333333333333333	0.333333333333333	0.333333333333333	0.333333333333333	0.666666666666667	0.333333333333333	1	0.333333333333333	0.333333333333333	0.666666666666667	0	0.666666666666667	1	0.333333333333333	1	0.333333333333333	0	0	0	0.333333333333333	0.333333333333333	0.666666666666667	0.666666666666667	0.666666666666667	0.666666666666667	0.333333333333333	0.333333333333333	0.333333333333333	0	0	0.333333333333333	0	0	0.666666666666667	0.333333333333333	0	0.333333333333333	0	0	0.333333333333333	0.333333333333333
W-34	4	0.25	0	0.75	0.5	0.5	0.25	0.25	0	0.25	0.25	0.5	0.25	0.25	0.5	0	0.25	0.25	0.25	0.5	0.25	0	0.25	0.5	0.25	0.5	0.5	0.5	0.25	0.25	0.5	0	0	0.25	0.25	0.25	0	0	0	0.25	0.25	0.25	0.5	0.75	0.25	0.5	0.5	0	0.25
W-36	4	0.75	0.75	0.5	0.75	0.25	0.75	0.5	0.75	0.75	0.75	0.75	0.5	0.75	0.75	0.75	0.5	0.5	0.25	0.5	0.5	0.5	0.75	0.5	0.5	0.75	1	0.75	0.5	0.25	0.25	0.25	0.25	0	0.75	0.75	0.5	0.25	0.75	0.75	0.75	0.75	0.75	0.5	0.25	0.5	0.5	0.5	0.5
W-37	5	0.6	1	1	0.8	1	0.6	1	0.8	0.6	0.8	0.8	1	0.8	0.6	0.6	0.6	0.6	0.8	0.6	0.6	0.8	0.6	0.2	0.2	0.4	0	0.2	0.4	0.4	0	0.4	0.4	0.2	0.6	0.2	0.4	0.4	0.4	0.6	0.4	0.2	0.4	0.8	0.8	0.6	0.4	0.8	0.6
W-38	3	0.666666666666667	1	0.666666666666667	0.666666666666667	0.666666666666667	0.333333333333333	1	0.666666666666667	0.666666666666667	0.333333333333333	0.333333333333333	0.333333333333333	0.333333333333333	0.666666666666667	0.666666666666667	0.666666666666667	0.666666666666667	0	0.666666666666667	0.333333333333333	1	0.666666666666667	0.333333333333333	0.666666666666667	0.666666666666667	1	0.666666666666667	0	0.333333333333333	0.666666666666667	1	0.666666666666667	0.666666666666667	0.333333333333333	0.666666666666667	0.666666666666667	0	0.333333333333333	0.333333333333333	0	0.333333333333333	0.666666666666667	0	0.666666666666667	0.333333333333333	0.333333333333333	0.333333333333333	0.333333333333333
W-39	1	0	0	0	0	0	0	0	0	0	0	0	0	0	0	0	0	0	0	0	0	0	0	0	0	0	0	0	0	0	0	0	0	0	0	0	0	0	0	0	0	0	0	0	0	0	0	0	0
W-40	2	0.5	1	0.5	0.5	0.5	0.5	1	1	0.5	0.5	0.5	0.5	1	0.5	0.5	0.5	0.5	0.5	0	0.5	1	1	0.5	0.5	0.5	0.5	0.5	0.5	0	0.5	0.5	0	0	0.5	0.5	0.5	0.5	0.5	0.5	0.5	1	0.5	0.5	0.5	0.5	0.5	0.5	0.5
W-41	2	0.5	0.5	0	0.5	0.5	0.5	0	0.5	0	0	0	0	0	0	0	0.5	0.5	0	0.5	0	0.5	0	0	0	0	0	0	0.5	0	0	0	0	0	0	0	0	0.5	0.5	0.5	0.5	0.5	0.5	1	0.5	1	0.5	0.5	0.5
W-42	4	0.5	0.25	0	0.25	0.25	0	0	0.25	0	0	0	0.25	0.25	0.5	0.25	0.25	0.5	0.25	0.25	0	0.25	0	0.5	0.25	0.25	0	0.25	0.5	0	0	0	0	0.25	0	0.5	0.5	0.25	0.25	0	0.25	0.25	0.25	0.5	0	0.25	0.5	0.5	0.25
[truncated: 131 more columns]
