# Supplementary material for: The Feasibility and User Experience of a Program of Progressive Cued Activity to Promote Functional Upper Limb Activity in the Inpatient Rehabilitation Setting with Follow-Up at Home
Source: Appl Sci (Basel). Author manuscript; Available in PMC 2025 Jul 28. (PMC12302696; doi:10.3390/app15063010)
Supplement: S4. ResponseRatesBySubject [file NIHMS2092388-supplement-S4__ResponseRatesBySubject.csv]

Workspace_labels	GroupCount	mean_PreCue_RR	mean_PostCue_RR	mean_Diff_RR
W-01	5	37.0949720670391	59.2178770949721	22.122905027933
W-02	4	46.927374301676	88.1284916201117	41.2011173184357
W-03	9	11.4214773432651	72.6877715704531	61.2662942271881
W-05	7	42.6177174780527	64.7246608140463	22.1069433359936
W-06	5	23.0167597765363	81.5642458100559	58.5474860335196
W-08	12	26.0707635009311	64.2458100558659	38.1750465549348
W-09	5	40.3351955307263	92.8491620111732	52.5139664804469
W-10	4	28.6312849162011	95.6703910614525	67.0391061452514
W-11	5	17.6536312849162	61.2290502793296	43.5754189944134
W-13	8	18.1564245810056	68.2262569832402	50.0698324022346
W-16	2	39.9441340782123	56.145251396648	16.2011173184358
W-17	4	30.0279329608939	46.7877094972067	16.7597765363128
W-18	5	57.877094972067	89.8324022346369	31.9553072625698
W-20	7	49.2418196328811	52.8332003192338	3.59138068635275
W-22	4	61.4525139664805	97.6256983240224	36.1731843575419
W-23	3	21.415270018622	52.7001862197393	31.2849162011173
W-26	4	36.8715083798883	84.0782122905028	47.2067039106145
W-27	4	25	99.7206703910614	74.7206703910614
W-28	6	46.4618249534451	63.5009310986965	17.0391061452514
W-30	6	25.7914338919926	43.0167597765363	17.2253258845438
W-32	3	43.5754189944134	93.1098696461825	49.5344506517691
W-34	4	21.927374301676	21.3687150837989	-0.558659217877095
W-36	4	42.0391061452514	64.9441340782123	22.9050279329609
W-37	5	52.0670391061453	85.6983240223464	33.6312849162011
W-38	3	48.0446927374302	79.7020484171322	31.6573556797021
W-39	1	2.79329608938547	10.6145251396648	7.82122905027933
W-40	2	47.7653631284916	59.2178770949721	11.4525139664804
W-41	2	34.0782122905028	99.4413407821229	65.3631284916201
W-42	4	31.2849162011173	79.7486033519553	48.463687150838
